# Supplementary material for: Dynamic MAIT cell response with progressively enhanced innateness during acute HIV-1 infection
Source: Nat Commun. 2020 Jan 14;11:272. doi: 10.1038/s41467-019-13975-9 (PMC6959336; doi:10.1038/s41467-019-13975-9)
Supplement: Supplementary file 4 — Source Data [file 41467_2019_13975_MOESM4_ESM.xlsx]

## Sheet: Viral Load - Figure 1C,G 2A
Viral Load Log10	Donor ID
Days post-infection	10203	10220	10428	10435	10723	10742	20442	30190	30812	30924	40094	40123	40250	40257	40353	40363	40436	40511	40512	40577
1												1.95	3.04		0	2.51	2.95			4.58
2	3.96		5.04				3.45	4.93			4.12
3									4.04	6.9			3.93			3.56		6.21	3.61
4								6.16				3.23		4.68	2.05		4.13			6.19
5	4.93										5.21
6				6.17			5.35						5.38						4.93
7		2.47							5.94			4.71		6.5	3.32	5.77	4.41	6.26		7.22
8			6.51							7.83
9	5.37	3.32		6.73							5.5								5.7
10			6.92						7.38			5.71	6.56	7.35	4.38	6.62
11							6.54	7.34									4.87	6.23
12	5.57										5.82									7.77
13																			6.61
14			6.67	6.74				6.83	7.53			6.24	6.67	7.24	5.21	6.86	5.24	5.51
15		5.09																	6.82	7.58
16	4.05			6.16			5.71				6.4
17										6.25		5.8	6.49		5.81	6
18		5.49						6.3	6.2								6.09	4.58
19	4.05										6.13
20							4.98	6.29		5.8				6.21					6.48	6.51
21				5.23								5.47	5.61		5.35	4.74	5.9	4.45
22			4.6						5.46										5.71	6.23
23	3.77	5.14		4.97							5.51
24			4.41				4.46			5.72		5.11	5.13		4.22	4.28		4.62
25									5.42								5.41
26	3.76										5.02			5.55
27								6.62		5.56								4.59	5.34	5.62
28		3.83		4.61			4.13		5.44				4.97	5.49	3.53	4.61	5.22
29	3.78											4.35							5.24	5.57
30				4.53							4.37
31		3.49								5.57
32							3.79		5.14					5.64				4.46
33								6.44
34
35			4.01	4.05								3.97	4.79			5.15
36	3.27						2.72	6.26							3.32				4.8	5.78
37
38										5.96
39		3.43														4.88	4.92	5.28
40
41											4								4.77
42	2.88			3.55				6.14	4.81			3.76	4.9		3.26		4.78
43			3.54													4.59				5.57
44							3.86
45
46																		4.8
47											4.19
48
49				3.63
50		3.11							4.94
51			3.78				3.76
52										4.66					3.16
53												3.84		6.03
54
55																		4.38
56													4.81				4.45
57																			4.98	5.68
58	3.98										4.68
59								6.21						5.73		4.32
60
61
62
63		3.56		3.25					4.79
64			3.43
65							3.59
66
67
68
69
70								6.11
71
72
73
74														5.81						5.83
75
76
77												4.53
78
79
80
81
82										5.16
83
84													4.83		3.35	4.56	4.72
85																			5.28
86		3.64					3.59
87																		4.34
88
89	3.55
90
91				3.57					4.85
92
93			3.39
94
95
96
97
98
99
100
101
102														5.51
103
104
105
106
107
108
109
110
111
112
113
114
115
116
117
118
119
120
121
122
123
124
125
126											4.77
127
128
129
130
131
132								5.67
133
134
135
136
137
138
139
140
141
142	3.55
143
144
145
146
147
148																				5.3
149
150												4.34
151
152
153
154																			5.36
155
156
157													4.75
158
159
160
161
162
163				3.04
164
165
166
167																		4.29
168															3.94	5.1
169							3.06				4.71						4.34
170
171
172
173
174
175
176
177		3.59
178			4.57
179
180
181
182
183
184
185
186
187
188
189									4.8					4.99
190
191
192
193
194
195
196
197
198
199
200
201
202
203
204
205
206
207
208
209
210
211
212
213
214
215
216
217
218
219
220
221
222
223
224
225
226
227
228
229																				5.26
230
231
232
233
234
235
236
237
238
239
240																			4.83
241
242
243
244
245
246
247													4.86
248
249
250
251
252												4.89			3.71
253																4.97
254											4.93
255																		4.6
256		3.88
257
258
259																	4.26
260
261			4.9	3.4
262
263
264														4.8
265
266
267
268	4.27
269
270
271
272
273
274									4.97
275
276
277
278
279
280
281
282
283
284
285
286
287
288
289
290
291
292
293
294
295
296
297
298
299
300
301								5.68
302
303
304
305
306
307
308
309
310
311
312
313
314
315
316
317
318
319
320
321
322														4.89
323
324
325
326
327																	4.3
328
329																				5
330												4.76							4.89
331
332
333
334
335
336													4.89		3.82
337											4.55					5.08
338	4.08
339
340
341																		4.27
342
343
344
345
346
347		4.37
348
349
350			4.98
351
352
353
354
355
356
357
358
359
360
361
362
363
364				4.24
365
366
367
368
369
370
371
372
373
374
375
376
377
378
379
380
381
382								5.9
383
384
385
386
387
388
389
390
391
392
393
394
395
396
397
398
399
400
401																			5.5
402																5.28
403
404
405
406												5.15
407
408
409
410
411
412
413
414
415															3.53
416
417
418
419
420													4.22
421																	4.17
422	3.24										4.55
423		4.15
424
425
426
427
428			5.14
429
430
431
432
433
434
435
436
437
438
439														4.96
440
441
442
443
444
445
446
447
448
449
450
451
452
453
454
455				4.43
456
457
458
459
460
461
462
463
464
465
466
467
468
469
470
471
472
473
474
475
476
477
478
479
480
481
482
483
484												5.1
485
486
487
488
489
490
491
492
493
494
495
496
497																5.41
498
499
500
501
502
503													4.26
504															3.53		4.26
505											4.74
506
507
508
509
510
511
512
513		4.4
514
515
516
517
518
519
520			5.44
521
522
523
524
525
526
527
528
529
530
531
532
533
534
535
536
537
538
539
540
541
542
543
544
545				4.02
546
547
548
549
550
551
552
553
554
555
556												4.94
557
558
559
560
561
562
563
564
565
566
567
568
569
570
571
572
573
574
575
576
577
578
579
580													4.17
581																5.04
582
583
584
585
586
587
588
589
590			5.83
591
592		4.52
593
594
595
596
597
598
599															3.48
600
601
602
603
604
605
606
607
608
609
610
611
612
613
614
615
616
617
618
619
620
621
622
623
624
625
626
627
628
629
630
631
632
633
634
635
636											5.11
637
638
639
640
641
642
643
644
645
646
647
648
649
650
651
652
653
654
655
656
657
658
659
660
661
662
663
664
665
666
667
668
669
670
671
672													4.61
673
674			5.13
675
676
677
678
679
680
681
682
683
684												5.12
685
686
687
688
689
690
691
692
693
694
695
696
697
698
699
700
701
702
703
704
705
706
707
708
709											5.43
710													1.88
711
712
713
714
715
716
717
718
719
720
721
722
723
724
725
726
727
728
729
730
731
732
733
734											5.5
735
736
737
738
739
740
741
742
743
744
745
746
747
748
749
750
751
752
753
754
755
756
757
758
759
760
761
762
763
764
765
766
767
768
769
770
771
772
773
774
775
776												5.99
777
778
779
780
781
782
783
784
785
786
787
788
789
790
791
792
793
794
795
796
797
798
799
800
801
802
803
804
805
806
807
808
809
810
811
812
813
814
815
816
817
818
819
820
821
822
823
824
825
826
827
828
829
830
831
832
833
834
835
836
837
838
839											5.58
840
841
842
843
844
845
846
847
848
849
850
851
852
853
854
855
856
857
858
859
860															3.54
861
862
863
864
865
866
867
868
869
870
871
872
873
874
875
876
877
878
879
880
881
882
883
884
885
886
887
888
889
890
891
892
893
894
895
896
897
898
899
900
901
902
903
904
905
906
907
908
909
910
911
912
913
914
915
916
917
918
919
920
921
922
923
924
925
926
927
928
929
930
931
932
933											5.66

## Sheet: Figure 1 B
MAIT cell frequency (% of T cells)
	Median days since first poisitive test for HIV-1 RNA
	-199	1.5	7	16	32	43	85	408	988
Donor ID
40007	1.02	1.1		0.899	1.35	1.27		2.4	1.56
40032	1.6							3.43
40094	0.576	0.638	0.501	0.366	0.549	0.614		0.633	0.779
40123	0.858	1.32	1.09	1.49	1.05	1.24		0.795
40168	2.1	2.97	2.34	1.4	1.35	1.09		3.71
40211	2.29							2.07
40231	3.31	1.72	1.45	1.44	1.67
40250	4.25	3.86	5.08	3.08		4.63
40257	3.78		3.7	3.41	5.5
40265	2.08	2.33	1.88		1.73	2.27		1.86
40353	6.69	6.61	11.4		8.53	6.7		2.61	1.93
40363	1.82	1.3	1.39	1.03		1.61		1.7
40436	1.44	0.665	2.05	1.3	1.04	0.73		0.707	0.846
40491	0.559	1.24	0.756		0.379
40503	0.927	1.05			1.29				1.14
40511	1.93					2.14		0.97	2.21
40512	1.99	1.24	1.16	1.75	2.03	1.77		3.4
40577	1.66		4.37		1.31	1.56
40646	1.52			0.94		1.36	1.9
10203	0.411			0.429		0.359	0.451
10220	1.05			0.863		0.996	1.55
10428	4.19			2.89		4.44	4.09
10435	0.824			0.666		0.473	0.632
10723	1.09			1.29		2.99	2.62
10742	0.737			1.43		0.708	0.5
30910	2.49			2.68		2.97	1.92
30812	2.49			2.77		2.51	2.61
30924	0.172			0.182		0.759	0.485
20442	0.782			0.517		0.696	0.591

## Sheet: Figure 1 C
MAIT cell Absolute count (cells/mL)
	Median days since first poisitive test for HIV-1 RNA
	1.5	7	16	32	43	85	408	988
Donor ID
40007	19.151		16.5416	25.2045	21.6281			18.8292
40032
40094	10.4243		12.051	14.6718	12.1887	18.39	20.8708	12.9387
40123	22.7172		26.8668	25.6096	32.409	47.8908	20.2279	17.8855
40168	66.528		30.315	27.4185	27.1296		54.87
40211							22.3776
40231		17.342	27.952
40250	51.1498		39.3907		59.001	77.7101	78.244
40257			104.103	97.4016	25.0527	91.5195
40265	27.7527			32.1024	31.7608		20.8134	29.4613
40353			160.08	190.652	179.739	201.843	65.7525	38.007
40363	13.514		16.0266		21.8096	21.2355	24.321
40436	8.29135		15.678	15.0995	16.3889	23.639	23.0085	16.9951
40491	22.952			7.8033				10.7218
40503		7.095		16.055			8.32626	8.21423
40511			31.6212		34.8691	32.4494	19.3434	34.3851
40512	24.4872		24.6917	34.3418	35.5515	47.5664	44.069
40577			34.238	35.0697	30.3646	65.7695		25.1814
40646							34.221
10203			12.3724		3.40691	8.12251
10220			22.3431		7.77876	25.2495
10428			49.13		55.3668	56.851
10435			10.636		6.89161	12.4757
10723			23.1942		44.4912	22.7416
10742			20.8065		10.6342	6.385
30910			48.1864		44.1936	16.6656
30812			34.5142		40.3231	35.0001
30924			3.41796		14.2168	9.5933
20442			11.9841		14.2889	16.7726
	22.8346	12.2185	24.6917	26.5141	27.1296	24.4443	23.0085	18.3574
CD8 T cell Absolute count (cells/mL)
	Median days since first poisitive test for HIV-1 RNA
	1.5	7	16	32	43	85	408	988
Donor ID
40007	503		1409	1334	1084			647
40032
40094	899		2367	1842	1121	1633	2572	1418
40123	645		1140	1614	1288	1138	1536	1171
40168	643		1634	1588	1828		984
40211							540
40231	722		716	933
40250	433		474		740	918	703
40257			2036	1452	1007	1326
40265	788			1557	1661		1344	1105
40353	1150		802	1524	1595	1073	1883	1399
40363	517		642		748	871	1065
40436	469		587	821	1190	1512	2503	1654
40491	612			933				740
40503		217		816			591	470.75
40511			1390		1185	1301	1418	1045
40512	865		651	1137	934	897	830
40577	551		936	2078	1426	2728		776
40646								1097
10203			1969		949	910
10220			1832		781	529
10428			1417		597	781
10435			996		642	964
10723			640		644	756
10742			1016		988	896
30910			934		752	436
30812			818			775
30924			1151		834.33	951
20442			1794		1371	2050
CD8 T cell Absolute count (cells/mL)
	Median days since first poisitive test for HIV-1 RNA
	1.5	7	16	32	43	85	408	988
Donor ID
40007	1193		406	511	599			519
40032
40094	909		866	986	782	794	627	180
40123	993			616	714	1028	1026	868
40168	1532		482	444	650		464
40211							444
40231	1266		576	776
40250	926		522		640	536	475
40257			443	370	280	487
40265	1025			552	830		358	380
40353	931		574	516	629	500	448	411
40363	579		580		483	526	391
40436	645		569	455	613	589	603	447
40491	1495			1093				747
40503		405		430			280	124.95
40511			528		342	464	525	508
40512	1138		655	588	741	713	356
40577	714		702	356	322	425		81
40646							571
10203			843		871	938
10220			796		949	1070
10428			421		563	588
10435			639		726	991
10723			431		423	404
10742			415		432	389
30910			643		620	424
30812			449			544
30924			661		952.67	892
20442			424		590	672

## Sheet: Figure 1 G
	CD4-CD8+ Frequency (% of MR1+ CD3+ T cells)
	Median days since first poisitive test for HIV-1 RNA
	-199	1.5	7	16	32	43	85	408	988
Donor ID
40007	78.2	81.8	77.6	76.7	79.9	78.5		71.2	64.7
40032		67.7		69				72.7
40094	66.5	57.5	63.7	59	57.4	49.5	50.9	67.9
40123	52.2	50.4	47.1	59.9	43.7	54		41.6	46.1
40168	64.4	68	65.5	59.1	56.6	50.8		70.2
40211		70.7			82.2			80.4
40231	57.1	65.8	51.7	45.5	48.9		53
40250	91.4	89.5	91.4	84.9		89.8		88.8
40257	60.7		53.7	49.8	55.8	55.2
40265	81.6	81.3	79.6		81.7	80.3		77.5	62.6
40353	66.9	75.3	80.4		76.4	74		68.5	73.1
40363	80.9	58.8	64.5	50.7		66.8		69.9
40436	79.1	57.3	85	69.5	74.8	62.3		72.4	49.3
40491	38.2	70.3	70.1		45.8			60.9	53.5
40503	64.6		70.9		69.6			44.5	46.9
40511	73		73.4			63.6		62	64.9
40512	67.2	60	42	62.5	68.6	54.8		57.2
40577	69.1	81	72.7	66.6	69.9	72		62.1	68.1
40646	76.1			62.3		82.6		74.7
10203
10220
10428
10435
10723
10742
30910
30812
30924
20442
	CD4-CD8- Frequency (% of MR1+ CD3+ T cells)
	Median days since first poisitive test for HIV-1 RNA
	-199	1.5	7	16	32	43	85	408	988
Donor ID
40007	19.6	15.9	18.8	20.2	15.9	16.8		25.2	30.8
40032		27.6		27.2				24.7
40094	27.5	33.4	35.3	42.6	39.4	24.5		44.3	30.9
40123	37.5	40.5	43.7	34.4	50.1	40.9		51.1	48.9
40168	27.1	26.5	27.7	32.7	33.8	40.7		23.9
40211		20.6			14.4			15
40231	35.1	27.6	36.8	43.6	43.6		41.3
40250	5.13	6.29	4.86	10.2		7.3		8.37
40257	34.4		38.9	43.6	39.8	37.9
40265	9.96	10.7	11.5		11	13.4		17.2	30.8
40353	29.1	21.2	16.5		20.2	22.6		28	23.3
40363	14.6	34	24.8	41.4		27.7		25.6
40436	16.9	31.7	10.2	26.1	19	33.1		22	40.7
40491	52.4	24.4	22.5		41.4			33.9	39.4
40503	28.2		23.3		25.5			47.4	44.7
40511	21.5		21.2			31.7		31.2	30.2
40512	26.3	32.4	44.6	29.6	26.1	37.8		37.7
40577	24.1	16.6	21.9	28.5	27.2	25.3		34.1	28
40646	15.1			28.8		14.4		21.8
10203
10220
10428
10435
10723
10742
30910
30812
30924
20442
	CD4+CD8- Frequency (% of MR1+ CD3+ T cells)
	Median days since first poisitive test for HIV-1 RNA
	-199	1.5	7	16	32	43	85	408	988
Donor ID	PREINF	V1	V3	V5	V9	V11	V13	V17	V25
40007	1.57	1.53	2.01	1.37	2.51	2.13		2.29	3.76
40032		3.03		1.94				1.91
40094	3.89	4.99	4.49	5.56	5.58	4.76		5.13	3.43
40123	6.7	5.49	6.36	3.33	4.18	2.44		6.48	3.98
40168	5.47	2.64	3.37	5.25	6.11	5.78		3.51
40211		3.57			1.58			2.32
40231	4.94	4.31	8.93	8.3	5.82		3.77
40250	0.503	1.04	0.697	2.04		0.467		0.687
40257	2.63		4.93	4.46	3.15	4.73
40265	2.02	1.96	2.69		1.87	2.07		1.28	3.89
40353	2.41	1.37	1		1.45	1.38		1.44	2.08
40363	1.4	3.87	7.83	5.32		2.37		2.91
40436	1.87	8.8	1.51	2.64	2.58	3.82		3.62	5.71
40491	6.91	3.21	3.18		10.4			3.5	5.15
40503	5.62		3.41		2.82			7.1	6.7
40511	2.31		2.09			2.55		4.25	2.51
40512	3.15	5.46	11.4	5.04	2.83	4.75		3.16
40577	3.75	0.978	2.81	2.77	1.09	1.89		2.97	2.99
40646	5.44			6.16		1.45		2.15
10203
10220
10428
10435
10723
10742
30910
30812
30924
20442
	CD161++ Frequency (% of MR1+ CD3+ T cells)
	Median days since first poisitive test for HIV-1 RNA
	-199	1.5	7	16	32	43	85	408	988
Donor ID	PREINF	V1	V3	V5	V9	V11	V13	V17	V25
40007	98.5	98.7	99	96.8	99.3	99.3		99.2	99.7
40032		92.5		96.2				98.4
40094	98.6	98.3	97.6	97.4	97.4	98.6		98.3	98.3
40123	98.8	99.3	97.6	99.8	99.5	99.3		97.6	99.1
40168	99.4	99.7	99.6	99.3	99.3	98.7		99.8
40211		95.2			98.9			98.6
40231	98.9	98.7	95.6	98	98.4		98.9
40250	98.9	99	98.9	98		99.1		99.6
40257	99.7		99.6	99.4	99.6	99.5
40265	99.4	99.2	98.8		98.6	98.9		99.4	99
40353	99.5	99.6	99.7	99.5	99.6	99.5		99.5	99.4
40363	98.7	97.8	96.4	96.9		99		98.9
40436	98.3	96	98.1	97	98.1	97.7		98.3	97.4
40491	96.4	98.4	98.1		95.2			97.8	96.9
40503	97.9		98.6		99.5			98.3	99.2
40511	99.2		98.4			99.1		98.5	99.1
40512	98.2	98.4	95.3	98.2	97.7	97.3		99
40577	96.1	98.2	98.1	97.4	98.5	98.8		99.5	99
40646	98.1			97.4		98.6		99
10203
10220
10428
10435
10723
10742
30910
30812
30924
20442

## Sheet: Figure 2 A
	HLA-DR+ Frequency (% of MAIT cells)
	Median days since first poisitive test for HIV-1 RNA
	-199	16	43	85
Donor ID
40007	2.23	3.83	4.62
40032		4.59
40094	4.56	9.655	5.13	7.85
40123	6.98	19	12.475	28.8
40168	0.733	2.36	3.87
40211
40231	0.883	1.02		1.51
40250	2.325	3.225	2.87	4.14
40257	1.074	1.925	2.485	2.54
40265	2.09		4.34
40353	1.215	2.19	1.78	3.31
40363	4.215	6.48	5.405	10.2
40436	4.3	6.91	11.23	19.2
40491	3.9
40503	1.83
40511	6.795	16.9	12.435	15.5
40512	3.06	5.63	5.19	12.6
40577	1.825	5.7	3.555	4.55
40646	0.859	6.51	1.04
10203	9.5	15.2	14.1	16.8
10220	6.52	15	9.1	6.13
10428	3.65	6.72	5.9	3.93
10435	3.9	20.1	15.5	11.5
10723	3.69	7.7	3.77	2.32
10742	3.62	68.9	12.5	13.4
30910	3.52	11.6	3.76	3.41
30812	3.03	6.5	5.9	4.06
30924	14.8	39.6	47.6	20.5
20442	3.39	24.7	10.7	7.03
	CD38+ Frequency (% of MAIT cells)
	Median days since first poisitive test for HIV-1 RNA
	-199	16	43	85
Donor ID
40007	5.21	15.6	12
40032		9.34
40094	4.43	11.35	4.74	6.57
40123	6.425	33.05	17.05	28.6
40168	1.95	12.5	8.84
40211
40231	3.53	10.7		6.6
40250	1.96	11.33	3.525	3.4
40257	1.285	4.385	3.015	1.76
40265	3.76		5.41
40353	1.52	2.34	3.065	2.32
40363	6.235	12.71	9.005	18.1
40436	10.775	10.62	16.3	30.7
40491	11.7
40503	5.9
40511	4.085	14.4	25.75	9.48
40512	6.435	14.78	9.005	14.9
40577	5.235	14.1	9.9	6.66
40646	3.11	17	9.16
10203	4.31	11.8	13	13.1
10220	2.97	7.9	4	2.64
10428	1.85	3.65	3.15	1.59
10435	3.16	22.8	14	10.1
10723	2.57	8.67	4.28	2.18
10742	3.04	69.1	10.4	13.4
30910	2.72	27.8	3.19	2.94
30812	2.24	6.83	5.37	4.47
30924	12	42.6	53.1	16.5
20442	3.57	28.6	9.38	6.59
	PD-1+ Frequency (% of MAIT cells)
	Median days since first poisitive test for HIV-1 RNA
	-199	16	43	85
Donor ID
40007	0.186	1.53	1.16
40032	0.144	0.887
40094	1.7905	5.15	2.229	5.38
40123	2.6995	6.915	3.5075	6.67
40168	0.122	0.524	0.969
40211			0.469
40231	0.0631	0.17		0
40250	0.88225	0.72335	0.828	1.68
40257	1.02	1.1945	1.1335	3.37
40265	0.418		0.389
40353	0.89015	1.96	1.66825	2.35
40363	0.85725	1.515	1.4625	1.98
40436	1.385	1.672	3.018	3.91
40491	0.434
40503	0.407
40511	3.7925	13.6	6.692	12.3
40512	1.366	1.6	1.913	3.81
40577	0.573	2.15	1.189	2.32
40646	0.107	1.91	0.0797
10203	3.85	10	9.43	12
10220	7.5	12.4	13.6	10.2
10428	10.1	12	17.9	12.4
10435	3.63	13.5	10.8	5.58
10723	4.43	4.38	3.71	2.26
10742	8.02	65.8	14.7	12.8
30910	9.33	11.8	7.1	6.87
30812	6.86	9.71	9.77	7.16
30924	9.2	34	22.5	14.2
20442	11.5	25.9	17.5	12.9
	TIGIT+ Frequency (% of MAIT cells)
	Median days since first poisitive test for HIV-1 RNA
	-199	16	43	85
Donor ID
40007
40032
40094	4.41	10.2	4.92	6.27
40123	3.94	9.53	6.25	4.28
40168
40211
40231
40250		2.21	3.9	4.83
40257	1.22	1.7	2.77	1.97
40265
40353	3.11	2.79	3.51	3.03
40363	37.3	39.5	35.4	35.1
40436	49.9	44.9	42.4	64.6
40491
40503
40511	6.84	13.8	7.15	10.1
40512	1.67	2.6	2.83	3.75
40577	4.18	5.34	4.64	6.7
40646
10203	5.42	10.6	12.9	13.7
10220	2.95	6.15	3.78	2.51
10428	2	3.74	2.9	1.86
10435	5.39	16.3	17.6	12.4
10723	2.63	3.06	2.38	1.9
10742	5.8	67.8	10.2	9.46
30910	11.7	21.5	12.5	11.6
30812	13.3	14.8	16.2	15.2
30924	10.9	33.8	24.2	16
20442	3.69	16.3	10.9	6.74
	GrzB+ Frequency (% of MAIT cells)
	Median days since first poisitive test for HIV-1 RNA
	-199	16	43	85
Donor ID
40007	0.559	36.2	2.81	2.08
40032		23.5		5.36
40094	1.16	3.15	1.25	10.7
40123	3.46	13.9	10.4	27.2
40168	0.855	2.49	4.6	1.97
40211				25.4
40231	0.567	1.19
40250	1.6	5.03	1.51	3.9
40257	1.11	6.36	4.47
40265	1.8		4.34	24.5
40353	0.984		2.68	4.84
40363	0.845	4.79	1.97	3.01
40436	1.74	6.06	11.2	14.8
40491	5.21			1.88
40503	1.9			10.2
40511	0.871		6.79	10.7
40512	12.1	19.6	13.7	19.3
40577	7.84		22	42.1
40646	1.4	21.9	2.07	37.7
10203
10220
10428
10435
10723
10742
30910
30812
30924
20442

## Sheet: Figure 2 B
Donor ID	Median days since first positive test for HIV-1 RNA	CD38	HLADRA	TIGIT	PDCD1	GZMB	MKI67	IRF4
20442	-109	16.5372	21.0892	18.3039	21.5064	21.3535		21.875
20442	16	22.0495	24.1443	21.2837	22.817	22.9924	22.4115	24.2511
20442	43	19.4162	24.1148	22.1102	21.1904	22.0361	20.5793	24.1612
20442	85	18.6579	22.4474	19.7977	21.5764	20.7347	17.3144	22.9879
30190	-109		17.9459	17.0747	19.0131	16.659
30190	16	19.9713	21.3548	19.8163	19.1589	20.478	21.0872	19.7847
30190	43	17.4197	18.976	17.1412	19.6621	17.0516		19.5634
30190	85	18.5773	24.3206	20.151	19.9378	18.3213		19.5645
30812	-109
30812	16	16.791	21.0031	19.2423	20.4748	20.005	20.0889	17.8554
30812	43	19.0318	21.8959	20.8338	19.9973	20.9312	21.2091	18.9817
30812	85	19.1899	24.1496	20.4724	22.7998	21.0491	20.5118	21.0674
30924	-109	19.7648	26.4433	19.6617	20.1463	20.8128	22.2143	20.2941
30924	16	24.0013	26.736	23.0761	21.3429	24.5779	25.7368	23.713
30924	43	22.1933	25.9761	21.7373	20.1688	22.0491	24.5905	21.6487
30924	85	20.7391	25.3457	21.5129	19.7789	20.8929	21.4136	20.8005
40511	-109
40511	16	20.8623	23.8283	19.9586	20.8093	19.3614	22.3332	21.2869
40511	43	20.0824	24.8951	19.5608	20.7424	21.0882	22.0599	20.1439
40511	85	18.397	22.3502	20.7428	21.8241	18.7288	17.259	19.8053
40512	-109		25.5925	17.3115	21.0303	20.9705		19.8422
40512	16	17.5997	21.7764	18.4542	18.4798	21.1724		19.115
40512	43	18.035	23.635	18.8235	20.1293	21.0913		19.4388
40512	85
40577	-109
40577	16	19.4033	21.7491	18.8912	19.3027	20.4925	21.1138	20.3916
40577	43	18.8219	21.2694	20.2312		20.6786	21.3716	17.9924
40577	85	20.1672	24.5034	19.8584	21.3863	22.8258	20.8427	21.7797
40094	-109		24.8082	19.1771	20.1581	19.1751		15.4072
40094	16	19.9006	24.9518	21.2657	21.0189	22.075	22.8452	21.3119
40094	43	17.5263	23.5537	19.6967	20.1432	18.656
40094	85	19.8418	22.9256	19.7614	19.6333	20.706	21.0633	18.9241
40123	-109	16.5494	21.1548	17.7521	19.893	19.5737		18.45
40123	16	21.3244	23.9124	16.6083	20.3028	22.2886	23.1068	21.2562
40123	43	19.4572	26.5613	18.9877	20.3534	17.2652	21.1346	21.1836
40123	85	20.5303	24.1744	15.5821	21.1098	20.3801	22.1283	21.1145
40250	-109		20.0657	18.0945	19.2818	18.0419
40250	16	19.3399	22.2474	17.4471	21.9608	20.9655	21.7176	19.072
40250	43	16.3587	20.627	17.9858	20.332	17.8864
40250	85		22.0425	18.5808	21.2935	19.4315		18.7053
40257	-109		16.4173	15.9944	22.5094	18.3146
40257	16	16.7387	17.9574		22.544	19.8749		19.819
40257	43	14.0405	19.9695	15.8858	21.5377	19.2755
40257	85		18.3058	17.0916	22.9377	20.1243
40353	-109		18.6136	18.3504	21.2221	16.6981
40353	16		19.7253	17.9802	21.7718	17.9691
40353	43	16.6123	20.0874	17.5103	20.9644	12.9638		18.7407
40353	85	17.2691	20.306	17.6285	22.475	15.9811		17.3893
40363	-109	14.4094	25.2543	16.795	19.4218	20.5066		18.3076
40363	16	18.4994	23.3977	17.5994	19.5972	20.3997		19.6032
40363	43	19.2617	23.7734	19.2042	20.9895	20.005	21.7445	19.2772
40363	85	18.6232	21.2642	17.3975	20.058	20.2702		20.418
40436	-109	13.8425	20.8014	19.2129	20.3064	19.2431
40436	16	16.2114	24.2567	19.3436	19.3404	19.6245	20.0136
40436	43	20.7695	24.1447	20.3915	20.8425	20.3728	22.8512	20.4704
40436	85	17.904	23.788	18.7401	20.2844	19.9799	19.2147	19.3072
10723	-109	18.8094	22.032	19.1911	20.0774	20.0699		18.591
10723	16	19.4825	22.9705	19.1719	19.7638	19.3546	22.1073	19.0404
10723	43	18.7607	22.716	19.3024	20.5622	20.9387		19.9467
10723	85	18.0644	20.8598	18.0434	20.3417	19.7299
10742	-109	16.3376	20.9108	18.1823	19.9563	19.8585
10742	16	25.0188	26.3647	24.1603	21.918	25.3394	26.6111	24.1949
10742	43	20.7787	23.5452	20.981	20.7174	20.8139	22.2361	21.2307
10742	85	19.9774	21.6037	20.209	19.3431	20.2765	21.7147	19.7573
10220	-109		19.0265	16.2653	20.5554	18.578		17.0377
10220	16	17.8397	21.1701		20.5827	20.1166	20.5733
10220	43	18.1766	22.0718	16.8212	21.1542	19.613	21.874	20.0699
10220	85	17.2111	20.279	18.1181	19.7442	19.5216		16.6902
10428	-109		18.1171	17.5811	20.6715	19.7484
10428	16		19.8735	18.5316	21.095	20.167		16.7961
10428	43	17.1542	18.3683	18.2509	22.2182	22.3006		18.3823
10428	85		18.6642	14.3828	20.7275	20.3159
10435	-109	16.6759	20.6331	19.8066	19.1383	21.007	21.4386	18.2948
10435	16	20.9164	24.0042	20.5373	20.7152	21.8756	24.2164	21.8647
10435	43	18.8128	23.0517	20.1804	19.3444	20.9235	22.0381	19.2639
10435	85	20.1075	23.1468	20.9351	19.2706	20.9719	22.2136	20.0908
10203	-109		22.5026	18.1781	20.8518	21.5014		20.1926
10203	16	19.9278	21.8699	19.863	20.1925	21.2817	22.6343	20.4386
10203	43	20.7143	24.6929	19.928	20.6284	21.2382	23.4723	21.3087
10203	85	21.1083	24.1535	20.629	20.9185	21.3455	24.6198	20.2908

## Sheet: Figure 5 D
Donor ID	Median days since first positive test for HIV-1 RNA	CD160	KLRD1 (CD94)	NKG7	KLRC1 (NKG2D)	NCAM (CD56)	KLRF1	KLRK1, KLRC4-KLRK1	SLAMF4 (CD244)	IL12RB1	SLAMF5 (CD84)	NCR3	IL18R1	IL12RB2	KIR3DL1; KIR3DS1
20442	-109	20.198	22.927	25.8688	21.8528	20.3269	17.8461	24.8393	20.1833	21.1984	19.4618	22.4453	21.5954	20.923	19.9765
20442	16	20.9668	23.3138	26.6621	22.3304	20.611	18.6645	25.9375	21.7785	21.9355	20.4093	23.2686	22.3899	21.0896	21.0279
20442	43	18.4119	23.4291	25.8631	23.0222	20.6833	18.9166	25.6524	21.9512	20.8708	19.9147	22.6459	22.0741	20.1889	21.1535
20442	85	19.3178	23.3393	25.969	22.5992	20.1517	18.2634	25.3373	21.5922	20.87	19.4192	22.3177	21.6044	19.0002	20.8628
30190	-109	22.9103	23.8488	25.8977	22.3336	21.3575	22.1371	25.7876	23.0714	19.946	21.3192	23.7955	22.1274	21.7064	19.981
30190	16	22.9087	24.4398	26.2062	22.1979	22.7478	21.7946	26.4506	23.0871	21.2482	22.1894	23.5361	22.5477	21.4076	19.5922
30190	43	22.482	23.4153	25.5159	21.1284	22.1558	21.381	25.6098	21.9798	20.6395	21.4432	23.1054	21.7848	21.7146	19.1412
30190	85	22.2357	23.0297	25.444	20.2546	21.9967	20.2567	25.113	21.8736	20.6047	20.6632	22.8164	21.9467	20.9043	18.6612
30812	-109
30812	16
30812	43
30812	85
30924	-109	22.3452	22.8359	26.0583	22.0483	22.3853	20.3688	25.1583	22.271	21.736	21.4434	22.9966	21.3965	20.6053	21.057
30924	16	22.7982	24.5627	28.2092	22.7937	22.5573	20.7418	27.1791	22.7895	22.2113	21.6748	22.7261	21.3866	21.1565	20.9765
30924	43	22.4448	23.7451	27.0304	22.0665	23.4404	21.0041	25.951	22.6313	21.5771	21.9397	23.451	22.2348	20.9694	20.0753
30924	85	22.823	23.658	26.5962	22.5274	22.5732	20.1162	25.6396	22.8121	21.6773	21.7368	22.9423	22.0391	19.4906	19.5365
40511	-109
40511	16
40511	43
40511	85
40512	-109
40512	16
40512	43
40512	85
40577	-109
40577	16
40577	43
40577	85
40094	-109	20.7438	21.5773	25.5009	20.5003	18.6092	18.5183	24.8175	21.7774	21.1582	20.7789	23.1921	21.5945		18.401
40094	16	21.0297	22.1185	26.2963	20.2015	20.8442	18.3585	25.3196	21.8886	21.5052	20.9728	23.4243	21.6955		20.2277
40094	43	20.5322	21.3987	25.7605	20.257	20.1872	18.1051	24.6045	21.5544	21.0935	20.9387	23.362	21.7272		18.0695
40094	85	21.7801	22.7353	26.2586	20.3881	21.4174	19.8555	25.0372	22.2761	22.078	20.9977	23.669	21.5889		18.4524
40123	-109	20.4707	19.828	25.8032	18.9301	19.6161	18.1013	24.0615	20.2013	21.2055	21.332	23.3445	21.047	19.0726	18.3486
40123	16	22.375	21.2913	26.9697	20.3015	21.0731	19.0668	24.5286	22.0674	21.2178	21.9196	23.744	21.5325	20.8346	19.1734
40123	43	20.8986	19.5741	26.2368	16.4584	19.5706	17.4258	24.3866	21.1179	20.8651	21.7322	23.54	21.0774	19.8378	17.5023
40123	85	21.2481	19.7418	26.3788	19.9636	21.0498	18.7482	24.8432	21.969	21.8998	22.2676	23.8444	20.9532	19.37	19.3527
40250	-109	18.267	21.8604	25.9904	20.1353	22.114	21.3665	25.3009	21.696	22.3323	22.0586	23.8907	22.5665	18.5232	16.044
40250	16	17.9993	21.9434	26.4342	20.0718	22.1762	20.9786	25.4261	20.77	21.8841	22.0476	23.9882	22.1049	20.3137	18.1408
40250	43	17.6785	21.8952	26.1258	19.3149	22.3485	20.1812	25.4906	21.3826	22.2449	22.3972	23.9961	22.728	20.5056	18.3372
40250	85	19.3917	22.2049	26.4929	20.8946	22.606	21.0998	25.4818	21.6491	22.0928	22.1314	24.0282	22.4189	20.0314	15.3683
40257	-109	17.2304	19.1705	25.7509	19.2637	19.9345	18.8954	24.6203	19.3309	21.2971	19.4195	23.3195	21.2886		20.1667
40257	16	18.2835	19.0937	26.3785	18.7155	20.1367	19.4727	24.6403	20.5228	21.5624	20.6473	23.8145	21.7624		19.7461
40257	43	19.5664	20.2403	26.6581	20.1018	20.9438	19.9996	24.8786	22.1128	21.5015	20.2033	24.0331	21.9195		19.5374
40257	85	17.309	19.7248	26.1985	19.2878	20.6892	17.0836	24.8671	18.9501	21.4479	19.8282	23.2121	21.1389		20.3868
40353	-109	19.9071	20.9739	25.7091	22.3268	20.7096	20.5914	24.5997	21.6141	21.337	20.5438	23.2496	21.293		18.837
40353	16	20.5255	21.2821	26.1316	22.0147	21.7991	21.1444	24.6132	21.9237	21.8587	21.201	23.5878	21.6103		18.3681
40353	43	20.6461	21.0596	25.7896	21.6763	20.8384	20.3029	24.5042	20.1941	21.1214	20.3972	23.2744	21.4533		19.0178
40353	85	19.1716	21.3079	26.1012	21.958	20.4135	20.7966	24.8957	21.6414	21.2278	20.3526	23.348	20.9513		18.0875
40363	-109	19.5856	19.9742	26.081	20.3637	19.0266	19.9619	24.1087	20.7089	21.4636	21.1327	23.2762	21.3321	20.3626	18.8508
40363	16	21.7927	21.0718	26.9532	20.5713	20.7866	20.6978	24.5382	20.7608	21.7367	21.0332	23.5555	21.8613	20.1259	15.4359
40363	43	20.9658	20.7492	26.7087	20.0997	20.4136	19.3639	24.3959	19.4971	21.5796	21.2379	23.0441	21.7201	20.1892	14.6039
40363	85	21.0774	21.4867	26.7401	20.5132	21.0505	20.7582	24.8717	22.0889	21.8231	21.9151	23.655	22.0539	21.0602	18.5384
40436	-109	19.4187	22.4523	26.4453	22.5574	21.5664	17.7069	25.2563	21.1676	21.7099	21.6924	23.9224	21.8384	21.3981	18.2409
40436	16	21.284	23.6538	27.2068	22.4482	22.0918	20.077	25.7241	22.7641	21.8718	22.1046	24.0993	22.2315	21.6699	17.8314
40436	43	21.4776	23.3795	27.0543	21.442	21.9329	18.6894	25.7527	21.5463	22.0417	21.9433	23.9072	21.5256	20.505	18.0127
40436	85	21.0157	23.0057	26.9916	22.3706	21.8649	18.5273	25.2418	20.5544	21.9153	21.824	23.9748	21.8275	21.3394	18.2282
10723	-109	21.2235	23.7287	27.0591	23.3197	21.5937	22.442	25.8573	22.9062	22.8499	21.5378	24.2416	22.9663	21.9784	19.0734
10723	16	20.2516	23.3718	27.2561	22.741	21.2531	21.7839	25.45	22.1499	22.5609	21.3538	24.2446	22.1522	21.2388	18.2952
10723	43	21.9866	23.8687	27.4178	22.7244	21.5823	22.1462	25.4635	21.2578	22.6366	21.0615	24.3826	22.2671	21.5535	17.7279
10723	85	21.2464	23.9646	27.2648	23.0978	21.2718	22.7882	25.5267	22.1793	22.8985	21.7883	25.1328	22.5769	21.6105	17.9819
10742	-109	22.1493	21.4923	26.6756	19.608	20.638	19.7285	24.5435	21.562	22.2533	21.8386	24.1101	21.6404	21.0309	18.6957
10742	16	21.3362	24.6989	29.2431	21.1149	20.002	16.6312	27.7216	22.5476	23.1868	23.6452	23.7127	21.0308	21.0398	21.8601
10742	43	22.2407	22.3745	27.3522	20.8053	20.9149	19.3515	25.3179	21.6592	22.0707	22.2682	24.3581	21.7418	20.7162	19.1977
10742	85	21.752	21.7089	26.8431	17.9108	20.6054	18.7321	24.4022	21.3462	22.0101	22.0551	24.1042	21.5002	20.6775	18.9745
10220	-109	21.4365	22.8737	26.3706	20.3982	21.7236	21.6891	25.0608	22.8933	21.0341	20.8865	23.2061	21.1753		14.0786
10220	16	21.6091	23.7425	26.8701	20.819	22.7327	22.127	25.3188	22.9448	21.6985	21.1025	23.4993	21.8147		15.7199
10220	43	21.7051	23.5477	27.0475	20.0864	22.7167	22.162	25.3349	23.2661	22.2034	20.8215	23.8256	21.471		15.5828
10220	85	21.9964	23.8136	26.8723	19.4266	22.5728	22.5172	25.4785	23.412	22.1468	21.3361	23.6363	21.9229		17.2998
10428	-109	19.0711	22.265	25.5605	19.9619	20.7698	18.1706	23.9737	22.0226	20.3194	21.233	22.802	20.9962	17.0201	17.6479
10428	16	20.5305	23.1176	26.0707	20.721	21.4007	18.5004	24.2723	22.5244	20.5731	21.5002	22.7948	21.1323	20.6654	17.0061
10428	43	20.3782	22.9384	26.5512	20.3161	21.9992	18.5905	24.4333	22.1267	20.8757	21.8445	23.2669	20.9443	19.2859	18.3706
10428	85	20.1583	23.3478	26.1752	20.341	21.5602	18.8892	24.8393	22.6329	20.7762	22.1603	23.376	21.4082	19.7964	17.5505
10435	-109	20.688	22.6048	26.5339	20.2169	20.3193	21.1355	24.7833	22.3317	21.3775	22.2446	23.5162	22.1462	21.3536	18.9539
10435	16	20.047	22.0835	27.2505	19.8878	21.2619	20.6644	24.6106	22.3474	21.796	21.9761	23.398	21.4605	20.4843	19.8683
10435	43	20.3669	21.7969	26.9736	20.5276	20.3276	20.0419	24.5352	21.711	21.6563	22.0559	23.5405	21.0449	20.6645	19.607
10435	85	20.5442	23.1934	26.8924	20.9071	20.3175	20.3567	25.6971	22.0886	22.1321	22.2254	23.2067	21.9067	21.6775	18.7038
10203	-109	21.0852	23.0087	26.8518	21.9624	20.8454	19.5846	25.0179	21.7425	22.0083	21.437	23.6314	21.1865	21.0765	19.9823
10203	16	21.7612	23.9188	27.2777	22.1401	21.5067	19.6987	25.548	22.8781	22.6096	21.7153	24.2525	22.1974	21.9636	18.1781
10203	43	22.3639	23.4306	27.1356	22.2459	21.4174	19.8295	25.513	22.703	22.2008	22.0408	23.7295	21.6888	21.7795	18.2323
10203	85	22.5857	23.735	27.4166	22.5294	21.1551	20.1798	25.6582	22.4956	21.9417	22.3002	23.9238	21.5109	21.6034	18.1753

## Sheet: Figure 6 D
Percentage of MAIT cells exhibiting at least one function after PMA/ionomycin stimulation
Donor ID	Median days since first poisitive test for HIV-1 RNA
	-10	16	43	85
20442	74.301	89.105	64.535	50.36
30190	74.822	76.7714	83.9116	80.392
30812	87.2322	79.3922	74.8422	48.8174
30924	92.3038	95.742	73.268	58.194
40511	69.517	79.505	76.2086	74.2283
40512	86.912	87.526	80.519	70.275
40577	75.498	79.8233	86.7604	48.5314
40094	83.3395	91.9014	63.285	70.1817
40123	89.5154	69.5672	55.0144	54.8952
40250	79.764	76.422	86.206	69.891
40257
40353	85.1752	73.8485	79.5984	42.25
40363	75.8624	73.5826	86.387	8.5704
40436	88.9338	93.61	81.4253	67.6697
10723	89.1018	81.8766	37.8308	83.3155
10742	73.6976	63.782	82.1619	31.3896
10203	96.8971	49.12	52.559	37.2956
10220	86.693	29.57	34.309	27.595
10428	80.7572	89.099	88.2818	69.908
10435	95.5635	86.1552	62.5331	78.2656
Percentage of MAIT cells exhibiting at least one function after E.coli stimulation
Donor ID	Median days since first poisitive test for HIV-1 RNA
	-10	16	43	85
20442	81.245	36.179	95.861	70.802
30190	51.015	35.227	70.333	49.4612
30812	85.3569	75.9939	89.7268	78.5618
30924	28.1107	68.784	99.963	19.659
40511	73.627	47.821	95.0946	55.8312
40512	93.337	80.115	90.404	70.68
40577	75.885	64.0753	85.1294	67.7254
40094	73.5945	61.5698	94.0689	61.2727
40123	89.898	63.5292	95.7534	58.894
40250	91.632	56.203	93.044	52.951
40257	85.1762	69.008	68.353	65.358
40353	76.7283	69.5375	84.3974	61.46
40363	81.9958	65.5367	82.4711	68.6845
40436	66.6541	50.9788	70.4438	57.072
10723	93.5509	84.7031	96.057	84.8657
10742	97.4956	70.6208	96.6366	73.1169
10203	71.8011	67.7582	80.0316	61.5943
10220	84.227	67.844	85.5748	56.565
10428	76.3407	58.407	97.9929	60.905
10435	92.3001	66.5629	99.9033	70.1198

## Sheet: Figure 7 A
	Fold Change over pre-infection IFABP
	Median days post first positive test for HIV-1 RNA
Donor ID	-199	1.5	7	16	32	43
40007	1	0.7	0.6	1.7	1	1
40032	1
40094	1	0.4	0.6	1.65673	3.2	0.885861
40123	1	0.3	1.2	2.3128	0.6	1.17285
40168	1	2.6	1.8	2.1	1.7	3.7
40211	1
40231	1	1	7.8	5	3.5
40250	1	1.4	0.7	2.07023		2.27707
40257	1			1.7492	2.5	1.08605
40265	1	1.2	0.9		1.4	1.4
40353	1	0.6	0.6	0.7	0.7	2.06836
40363	1	1.7	4.1	6.54674		1.48041
40436	1	0.4	0.4	0.453789	1.1	0.779153
40491	1	0.2	0.2		0.1
40503	1
40511	1		1	1.5		1.03242
40512	1	0.7	0.3	0.636606	0.5	0.879457
40577	1	3.2	4	3.3	1.7	2.32724
40646	1
10203	1			1.4		0.9
10220	1			1.5		2.2
10428	1			0.9		0.3
10435	1			0.8		1.8
10723	1
10742	1
30910	1			1.2		1.2
30812	1			2.5		1.6
30924	1			1.8		3.6
20442	1			1.7		1.1
Median	1	0.7	0.8	1.7	1.25	1.2
	Fold Change over pre-infection sCD14
	Median days post first positive test for HIV-1 RNA
Donor ID	-199	1.5	7	16	32	43
40007	1	1	0.7	1.2	0.9	0.9
40032	1
40094	1	0.8	1.5	1.05306	0.8	1.00023
40123	1	0.9	0.8	1.40947	1	1.00965
40168	1	1	0.9	1.1	1	1
40211	1
40231	1	1.6	1.9	3	2.8
40250	1	0.9	0.9	1.77508		0.819463
40257	1			0.949392	1.1	1.00225
40265	1	1	1.1		1	0.9
40353	1	0.9	1.4	2	1.6	1.03741
40363	1	0.1	1.8	1.66698		1.30988
40436	1	1.2	1.5	1.52095	1.9	1.75878
40491	1	0.9	1.9		1.1
40503	1
40511	1		1.7	1.2		1.17112
40512	1	1	1.3	1.19483	1.2	1.11201
40577	1	0.7	1.3	1.2	1.2	0.885532
40646	1
10203	1			1.5		1.3
10220	1			1.5		1.8
10428	1			1.4		1.3
10435	1			1		0.7
10723	1
10742	1
30910	1			0.8		1
30812	1			1.1		1.2
30924	1			1.6		1.5
20442	1			1.5		1.5
Median	1	0.9	1.35	1.4	1.1	1.03741
	Fold Change over pre-infection CRP
	Median days post first positive test for HIV-1 RNA
Donor ID	-199	1.5	7	16	32	43
40007	1	0.9	0.7	0.9	0.7	1.4
40032	1
40094	1	0.6	8.2	1.18575	0.7	2.08317
40123	1	1.4	2.2	4.44483	2	1.02373
40168	1	13.3	1.5	14	9.6	6.5
40211	1
40231	1	1.6	17.8	8.7	20.8
40250	1	1	1.1	8.93551		1.58191
40257	1		2.3	1.83113	3.6	0.78757
40265	1	1.8	2.2		1.7	0.7
40353	1	0.6	1	1.3	1.6	1.64471
40363	1	0.3	0.5	0.317006		0.304791
40436	1	0.8	0.2	1.30948	1.4	0.392724
40491	1	1	6.9		22.5
40503
40511	1		16.3	1.6		1.02644
40512	1	4.7	3.6	4.13169	1.5	7.2652
40577	1	0	0.2	0.1	0.3	0.016597
40646	1
10203	1			1.6		1.2
10220	1			2.6		2.4
10428	1					2
10435	1			1.1		0.5
10723	1
10742	1
30910	1			2		0.9
30812	1			0.9		0.4
30924	1			0.5		2.1
20442	1			0.9		0.7
	Fold Change over pre-infection IL-6
	Median days post first positive test for HIV-1 RNA
Donor ID	-199	1.5	7	16	32	43
40007	1	1.1	2.2
40032	1
40094	1	0.9	1.3	1.26724	0.7
40123	1	1	1	6.44444	1
40168	1	1.5	2	4.7	3.5
40211	1
40231	1
40250	1	1	1	2.88889
40257	1		0.2		0.1
40265	1	4.1	4.2		2.9
40353	1	0.7	1.1	1.5	2.2
40363	1	0.6	3.9	0.670807
40436	1
40491	1	1	1.3		1.4
40503	1
40511	1		2.1	2		2.37736
40512	1	1	1.9	1.72222	4.7	1.72222
40577	1	0.3	0.7	0.8	1	0.701961
40646	1
10203	1			1.2		1.3
10220	1			1.2
10428	1
10435	1			1.2
10723	1
10742	1
30910	1			2.1
30812	1			2.3		2.4
30924	1			1.3		1.9
20442	1
